# Supplementary material for: Toolbox for Genetic Transformation of Non-Conventional Saccharomycotina Yeasts: High Efficiency Transformation of Yeasts Belonging to the Schwanniomyces Genus
Source: J Fungi (Basel). 2022 May 20;8(5):531. doi: 10.3390/jof8050531 (PMC9146037; doi:10.3390/jof8050531)
Supplement: Supplementary file 1 [file jof-08-00531-s001.zip]

Archive with 1 entries (1 files):
- jof-1719293-supplementary.pdf
